# Supplementary material for: Effect of Ag Modification on the Structure and Photocatalytic Performance of TiO2/Muscovite Composites
Source: Molecules. 2023 Apr 3;28(7):3187. doi: 10.3390/molecules28073187 (PMC10095781; doi:10.3390/molecules28073187)
Supplement: Supplementary file 1 [file molecules-28-03187-s001.zip]

Archive with 1 entries (1 files):
- molecules-2285935-supplementary.pdf
